# Supplementary material for: Adsorption Performance for Chromium(VI) of a UiO-66-Ce Metal–Organic Framework Built by DL-Aspartic Acid
Source: Materials (Basel). 2024 Oct 30;17(21):5293. doi: 10.3390/ma17215293 (PMC11547581; doi:10.3390/ma17215293)
Supplement: Supplementary file 1 [file materials-17-05293-s001.zip]

Archive with 1 entries (1 files):
- materials-3286409-supplementary.pdf
